# Supplementary material for: Filling the gap between topological insulator nanomaterials and triboelectric nanogenerators
Source: Nat Commun. 2022 Feb 17;13:938. doi: 10.1038/s41467-022-28575-3 (PMC8854595; doi:10.1038/s41467-022-28575-3)
Supplement: Supplementary file 9 — Source Data [file 41467_2022_28575_MOESM9_ESM.zip]

Archive with 8 entries (8 files):
- Source Data/desktop.ini
- Source Data/Fig1.opju
- Source Data/Fig2.opju
- Source Data/Fig3.opju
- Source Data/Fig4.opju
- Source Data/Fig5.opju
- Source Data/Fig6.opju
- Source Data/Supplementary Information.opju
